# Supplementary material for: Capturing a Crucial ‘Disorder-to-Order Transition’ at the Heart of the Coronavirus Molecular Pathology—Triggered by Highly Persistent, Interchangeable Salt-Bridges
Source: Vaccines (Basel). 2022 Feb 16;10(2):301. doi: 10.3390/vaccines10020301 (PMC8875383; doi:10.3390/vaccines10020301)
Supplement: Supplementary file 1 [file vaccines-10-00301-s001.zip]

Archive with 1 entries (1 files):
- vaccines-1555047-supplementary.pdf
